# Supplementary material for: In Silico Analysis of miRNA-Regulated Pathways in Spinocerebellar Ataxia Type 7
Source: Curr Issues Mol Biol. 2025 Mar 2;47(3):170. doi: 10.3390/cimb47030170 (PMC11941346; doi:10.3390/cimb47030170)
Supplement: Supplementary file 1 [file cimb-47-00170-s001.zip]

Archive with 1 entries (1 files):
- cimb-3431946-supplementary.pdf
